# Supplementary material for: Phosphorylation of LKB1 by PDK1 Inhibits Cell Proliferation and Organ Growth by Decreased Activation of AMPK
Source: Cells. 2023 Mar 6;12(5):812. doi: 10.3390/cells12050812 (PMC10000615; doi:10.3390/cells12050812)
Supplement: Supplementary file 1 [file cells-12-00812-s001.zip]

Archive with 1 entries (1 files):
- cells-1898513-supplementary.pdf
